# Supplementary material for: Methyl eucomate
Source: Acta Crystallogr Sect E Struct Rep Online. 2008 Jun 28;64(Pt 7):o1354. doi: 10.1107/S1600536808018734 (PMC2961689; doi:10.1107/S1600536808018734)
Supplement: Supplementary file 1 [file e-64-o1354-sup1.cif]

##############################################################################
###                                                                        ###
###        Electronic paper (Acta Crystallographica Section E)             ###
###                                                                        ###
##############################################################################
#                                                                            #
# This CIF contains the data in a paper accepted for publication in Acta     #
# Crystallographica Section E. It conforms to the requirements of Notes      #
# for Authors for Section E, and has been peer reviewed under the auspices   #
# of the IUCr Commission on Journals.                                        #
#                                                                            #
# Full details of the Crystallographic Information File format               #
# are given in the paper "The Crystallographic Information File (CIF):       #
# a New Standard Archive File for Crystallography" by S. R. Hall, F. H.      #
# Allen and I. D. Brown [Acta Cryst. (1991), A47, 655-685].                  #
#                                                                            #
# The current version of the core CIF dictionary is obtainable from          #
# ftp://ftp.iucr.org/pub/cif_core.dic. The current version number is 2.4.    #
#                                                                            #
# Software is freely available for graphical display of the structure(s) in  #
# this CIF.  For information consult the CIF home page http://www.iucr.org/  #
# cif/home.html                                                              #
#                                                                            #
# This file may be used for bona fide research purposes within the           #
# scientific community so long as proper attribution is given to the journal # 
# article from which it was obtained.                                        #
#                                                                            #
##############################################################################
                                             
data_global
_audit_creation_method     'from SHELXL97 CIF and IUCr SHELXL97-template'
_journal_date_recd_electronic     2008-04-27
_journal_date_accepted     2008-06-20
_journal_name_full     'Acta Crystallographica, Section E'
_journal_year     2008
_journal_volume     64
_journal_issue      7
_journal_page_first     o1354
_journal_page_last     o1354
_journal_paper_category     QO
_journal_coeditor_code     FB2096
_publ_contact_author_name     'Dr. Ren-Wang Jiang'
_publ_contact_author_address
;Institute of Traditional Chinese Medicine and Natural Products, College of
Pharmacy, Jinan University, Guangzhou, China, 510632
;
_publ_contact_author_email     trwjiang@jnu.edu.cn
_publ_contact_author_fax     '8620-85221559'
_publ_contact_author_phone     '8620-85221016'
_publ_section_title
;
Methyl eucomate
;
loop_
    _publ_author_name
    _publ_author_address
    'Li, Linglin'
;
Nutrition and Metabolism Laboratory
Beth Israel Deaconess Medical Center
Boston, MA 02215
USA
;
    'Zhou, Guang-Xiong'
;
Institute of Traditional Chinese Medicine and Natural Products
College of Pharmacy
Jinan University
Guangzhou 510632
People's Republic of China
;
    'Jiang, Ren-Wang'
;
Institute of Traditional Chinese Medicine and Natural Products
College of Pharmacy
Jinan University
Guangzhou 510632
People's Republic of China
;
data_I
_chemical_name_systematic
;
methyl 3-carboxy-3-hydroxy-3-(4-hydroxybenzyl)propanoate
;
_chemical_name_common     'Methyl Eucomate'
_chemical_formula_moiety     'C12 H14 O6'
_chemical_formula_sum     'C12 H14 O6'
_chemical_formula_iupac     'C12 H14 O6'
_chemical_formula_weight     254.23
_chemical_melting_point     ?
_symmetry_cell_setting     orthorhombic
_symmetry_space_group_name_H-M     'P 21 21 21'
_symmetry_space_group_name_Hall     'P 2ac 2ab'
loop_
    _symmetry_equiv_pos_as_xyz
    'x, y, z'
    '-x+1/2, -y, z+1/2'
    '-x, y+1/2, -z+1/2'
    'x+1/2, -y+1/2, -z'
_cell_length_a     5.9109(6)
_cell_length_b     7.0348(7)
_cell_length_c     29.109(3)
_cell_angle_alpha     90.00
_cell_angle_beta     90.00
_cell_angle_gamma     90.00
_cell_volume     1210.4(2)
_cell_formula_units_Z     4
_cell_measurement_reflns_used     6709
_cell_measurement_theta_min     1.4
_cell_measurement_theta_max     24.99
_cell_measurement_temperature     293(2)
_exptl_crystal_description     rectangular
_exptl_crystal_colour     colourless
_exptl_crystal_size_max     0.40
_exptl_crystal_size_mid     0.32
_exptl_crystal_size_min     0.25
_exptl_crystal_density_diffrn     1.395
_exptl_crystal_density_meas     ?
_exptl_crystal_density_method     'not measured'
_exptl_crystal_F_000     536
_exptl_absorpt_coefficient_mu     0.113
_exptl_absorpt_correction_type     none
_exptl_absorpt_process_details     ?
_exptl_absorpt_correction_T_min     ?
_exptl_absorpt_correction_T_max     ?
_exptl_special_details
;
;
_diffrn_ambient_temperature     293(2)
_diffrn_radiation_type     MoK\a
_diffrn_radiation_wavelength     0.71073
_diffrn_radiation_source     'fine-focus sealed tube'
_diffrn_radiation_monochromator     graphite
_diffrn_measurement_device_type     'Bruker SMART/CCD diffractometer'
_diffrn_measurement_method     \w
_diffrn_detector_area_resol_mean     .
_diffrn_reflns_number     6709
_diffrn_reflns_av_R_equivalents     0.0455
_diffrn_reflns_av_sigmaI/netI     0.0330
_diffrn_reflns_theta_min     1.40
_diffrn_reflns_theta_max     24.99
_diffrn_reflns_theta_full     24.99
_diffrn_measured_fraction_theta_max     0.998
_diffrn_measured_fraction_theta_full     0.998
_diffrn_reflns_limit_h_min     -6
_diffrn_reflns_limit_h_max     7
_diffrn_reflns_limit_k_min     -8
_diffrn_reflns_limit_k_max     7
_diffrn_reflns_limit_l_min     -27
_diffrn_reflns_limit_l_max     34
_diffrn_standards_number     0
_diffrn_standards_interval_count     .
_diffrn_standards_interval_time     .
_diffrn_standards_decay_%     ?
_refine_special_details
;
Refinement of <i>F</i>^2^ against ALL reflections. The weighted <i>R</i>-factor
<i>wR</i> and goodness of fit <i>S</i> are based on <i>F</i>^2^, conventional
<i>R</i>-factors <i>R</i> are based on <i>F</i>, with <i>F</i> set to zero for
negative <i>F</i>^2^. The threshold expression of <i>F</i>^2^ >
\s(<i>F</i>^2^) is used only for calculating <i>R</i>-factors(gt) <i>etc</i>.
and is not relevant to the choice of reflections for refinement.
<i>R</i>-factors based on <i>F</i>^2^ are statistically about twice as large
as those based on <i>F</i>, and <i>R</i>- factors based on ALL data will be
even larger.
;
_reflns_number_total     1279
_reflns_number_gt     1047
_reflns_threshold_expression     I>2\s(I)
_refine_ls_structure_factor_coef     Fsqd
_refine_ls_matrix_type     full
_refine_ls_R_factor_all     0.0409
_refine_ls_R_factor_gt     0.0286
_refine_ls_wR_factor_gt     0.0616
_refine_ls_wR_factor_ref     0.0664
_refine_ls_goodness_of_fit_ref     1.048
_refine_ls_restrained_S_all     1.048
_refine_ls_number_reflns     1278
_refine_ls_number_parameters     168
_refine_ls_number_restraints     0
_refine_ls_number_constraints     42
_refine_ls_hydrogen_treatment     constr
_refine_ls_weighting_scheme     calc
_refine_ls_weighting_details
                 'calc w=1/[\s^2^(Fo^2^)+(0.0328P)^2^] where P=(Fo^2^+2Fc^2^)/3'
_atom_sites_solution_hydrogens     difmap
_atom_sites_solution_primary     direct
_atom_sites_solution_secondary     difmap
_refine_ls_shift/su_max     0.000
_refine_ls_shift/su_mean     0.000
_refine_diff_density_max     0.144
_refine_diff_density_min     -0.118
_refine_ls_extinction_method     'SHELXL97 (Sheldrick, 2008)'
_refine_ls_extinction_coef     0.0070(19)
_refine_ls_extinction_expression
                                  'Fc^*^=kFc[1+0.001xFc^2^\l^3^/sin(2\q)]^-1/4^'
_refine_ls_abs_structure_details
;
;
_refine_ls_abs_structure_Flack     ?
loop_
    _atom_type_symbol
    _atom_type_description
    _atom_type_scat_dispersion_real
    _atom_type_scat_dispersion_imag
    _atom_type_scat_source
    'C' 'C' 0.0033 0.0016
                         'International Tables Vol C Tables 4.2.6.8 and 6.1.1.4'
    'H' 'H' 0.0000 0.0000
                         'International Tables Vol C Tables 4.2.6.8 and 6.1.1.4'
    'O' 'O' 0.0106 0.0060
                         'International Tables Vol C Tables 4.2.6.8 and 6.1.1.4'
_computing_data_collection     'SMART (Bruker, 1998)'
_computing_cell_refinement     'SMART and SAINT (Bruker, 1998)'
_computing_data_reduction     'XPREP in SHELXTL (Sheldrick, 2008)'
_computing_structure_solution     'SHELXS97 (Sheldrick, 2008)'
_computing_structure_refinement     'SHELXL97 (Sheldrick, 2008)'
_computing_molecular_graphics     'XP (Siemens, 1998)'
_computing_publication_material     'SHELXTL (Sheldrick, 2008)'
loop_
    _atom_site_type_symbol
    _atom_site_label
    _atom_site_fract_x
    _atom_site_fract_y
    _atom_site_fract_z
    _atom_site_U_iso_or_equiv
    _atom_site_adp_type
    _atom_site_calc_flag
    _atom_site_refinement_flags
    _atom_site_occupancy
    _atom_site_disorder_assembly
    _atom_site_disorder_group
    O O1 0.2505(3) 0.2830(2) 0.32392(5) 0.0466(5) Uani d . 1 . .
    H H1 0.1313 0.2346 0.3323 0.070 Uiso calc R 1 . .
    O O2 0.5510(2) 0.5081(2) 0.11441(5) 0.0400(4) Uani d . 1 . .
    H H2 0.5099 0.5865 0.1335 0.060 Uiso calc R 1 . .
    O O3 0.1405(3) 0.6278(2) 0.13901(5) 0.0425(4) Uani d . 1 . .
    O O4 -0.0301(3) 0.3948(3) 0.09911(6) 0.0499(5) Uani d . 1 . .
    H H4 -0.1460 0.4500 0.1070 0.075 Uiso calc R 1 . .
    O O5 0.2745(4) 0.6569(3) 0.03265(6) 0.0640(6) Uani d . 1 . .
    O O6 0.3709(3) 0.4543(2) -0.02286(5) 0.0543(5) Uani d . 1 . .
    C C1 0.2722(4) 0.2631(3) 0.27718(8) 0.0344(6) Uani d . 1 . .
    C C2 0.4773(4) 0.3133(3) 0.25799(8) 0.0367(6) Uani d . 1 . .
    H H2B 0.5932 0.3598 0.2764 0.044 Uiso calc R 1 . .
    C C3 0.5089(4) 0.2940(3) 0.21133(8) 0.0370(6) Uani d . 1 . .
    H H3A 0.6475 0.3286 0.1987 0.044 Uiso calc R 1 . .
    C C4 0.3420(4) 0.2253(3) 0.18265(8) 0.0346(6) Uani d . 1 . .
    C C5 0.1367(4) 0.1752(3) 0.20275(8) 0.0389(6) Uani d . 1 . .
    H H5A 0.0209 0.1285 0.1843 0.047 Uiso calc R 1 . .
    C C6 0.1010(4) 0.1933(3) 0.24947(9) 0.0387(6) Uani d . 1 . .
    H H6A -0.0373 0.1588 0.2622 0.046 Uiso calc R 1 . .
    C C7 0.3804(4) 0.2011(3) 0.13179(8) 0.0400(6) Uani d . 1 . .
    H H7A 0.2693 0.1119 0.1201 0.048 Uiso calc R 1 . .
    H H7B 0.5286 0.1451 0.1272 0.048 Uiso calc R 1 . .
    C C8 0.3660(4) 0.3855(3) 0.10324(7) 0.0336(5) Uani d . 1 . .
    C C9 0.3831(4) 0.3384(3) 0.05217(8) 0.0403(6) Uani d . 1 . .
    H H9A 0.5339 0.2904 0.0459 0.048 Uiso calc R 1 . .
    H H9B 0.2767 0.2375 0.0452 0.048 Uiso calc R 1 . .
    C C10 0.3374(4) 0.5023(4) 0.02090(8) 0.0424(6) Uani d . 1 . .
    C C11 0.1476(4) 0.4865(4) 0.11534(7) 0.0347(5) Uani d . 1 . .
    C C12 0.3196(5) 0.5985(4) -0.05667(9) 0.0681(9) Uani d . 1 . .
    H H12A 0.3552 0.5515 -0.0868 0.102 Uiso calc R 1 . .
    H H12B 0.4079 0.7102 -0.0505 0.102 Uiso calc R 1 . .
    H H12C 0.1617 0.6297 -0.0552 0.102 Uiso calc R 1 . .
loop_
    _atom_site_aniso_label
    _atom_site_aniso_U_11
    _atom_site_aniso_U_22
    _atom_site_aniso_U_33
    _atom_site_aniso_U_12
    _atom_site_aniso_U_13
    _atom_site_aniso_U_23
    O1 0.0418(10) 0.0604(11) 0.0377(10) -0.0079(10) 0.0050(8) 0.0063(9)
    O2 0.0255(9) 0.0527(11) 0.0418(11) -0.0021(8) 0.0013(7) -0.0105(9)
    O3 0.0368(9) 0.0474(10) 0.0432(10) 0.0061(9) 0.0051(8) -0.0103(8)
    O4 0.0229(9) 0.0617(12) 0.0651(12) 0.0047(9) -0.0011(9) -0.0157(11)
    O5 0.0819(15) 0.0646(12) 0.0454(11) 0.0208(12) 0.0057(11) -0.0017(10)
    O6 0.0678(12) 0.0652(11) 0.0298(9) -0.0045(11) 0.0042(10) -0.0054(9)
    C1 0.0334(13) 0.0335(13) 0.0363(14) 0.0024(11) 0.0021(11) 0.0060(11)
    C2 0.0315(12) 0.0395(14) 0.0391(15) -0.0086(12) -0.0029(11) 0.0020(12)
    C3 0.0277(12) 0.0404(13) 0.0429(15) -0.0040(12) 0.0035(11) 0.0041(12)
    C4 0.0294(12) 0.0326(12) 0.0417(14) 0.0046(11) -0.0010(11) 0.0021(11)
    C5 0.0293(12) 0.0412(13) 0.0463(15) -0.0009(12) -0.0045(12) 0.0000(12)
    C6 0.0263(12) 0.0430(13) 0.0470(15) -0.0029(11) 0.0030(11) 0.0068(13)
    C7 0.0336(12) 0.0431(13) 0.0431(14) 0.0062(12) -0.0021(12) -0.0074(12)
    C8 0.0223(11) 0.0441(14) 0.0344(13) 0.0009(12) -0.0012(11) -0.0054(12)
    C9 0.0334(13) 0.0521(14) 0.0356(14) 0.0060(12) 0.0028(11) -0.0071(12)
    C10 0.0315(13) 0.0572(16) 0.0385(14) -0.0011(15) 0.0029(12) -0.0075(14)
    C11 0.0277(12) 0.0460(14) 0.0303(12) 0.0012(13) -0.0001(11) 0.0007(12)
    C12 0.085(2) 0.080(2) 0.0393(15) -0.023(2) -0.0078(16) 0.0111(16)
_geom_special_details
;
All e.s.d.'s (except the e.s.d. in the dihedral angle between two l.s. planes)
are estimated using the full covariance matrix. The cell e.s.d.'s are taken
into account individually in the estimation of e.s.d.'s in distances, angles
and torsion angles; correlations between e.s.d.'s in cell parameters are only
used when they are defined by crystal symmetry. An approximate (isotropic)
treatment of cell e.s.d.'s is used for estimating e.s.d.'s involving l.s.
planes.
;
loop_
    _geom_bond_atom_site_label_1
    _geom_bond_atom_site_label_2
    _geom_bond_site_symmetry_2
    _geom_bond_distance
    _geom_bond_publ_flag
    O1 C1 . 1.374(3) ?
    O1 H1 . 0.8200 ?
    O2 C8 . 1.430(3) ?
    O2 H2 . 0.8200 ?
    O3 C11 . 1.210(3) ?
    O4 C11 . 1.320(3) ?
    O4 H4 . 0.8200 ?
    O5 C10 . 1.200(3) ?
    O6 C10 . 1.333(3) ?
    O6 C12 . 1.446(3) ?
    C1 C2 . 1.380(3) ?
    C1 C6 . 1.384(3) ?
    C2 C3 . 1.378(3) ?
    C2 H2B . 0.9300 ?
    C3 C4 . 1.380(3) ?
    C3 H3A . 0.9300 ?
    C4 C5 . 1.392(3) ?
    C4 C7 . 1.507(3) ?
    C5 C6 . 1.382(3) ?
    C5 H5A . 0.9300 ?
    C6 H6A . 0.9300 ?
    C7 C8 . 1.543(3) ?
    C7 H7A . 0.9700 ?
    C7 H7B . 0.9700 ?
    C8 C11 . 1.515(3) ?
    C8 C9 . 1.526(3) ?
    C9 C10 . 1.494(3) ?
    C9 H9A . 0.9700 ?
    C9 H9B . 0.9700 ?
    C12 H12A . 0.9600 ?
    C12 H12B . 0.9600 ?
    C12 H12C . 0.9600 ?
loop_
    _geom_angle_atom_site_label_1
    _geom_angle_atom_site_label_2
    _geom_angle_atom_site_label_3
    _geom_angle_site_symmetry_1
    _geom_angle_site_symmetry_3
    _geom_angle
    _geom_angle_publ_flag
    C1 O1 H1 . . 109.5 ?
    C8 O2 H2 . . 109.5 ?
    C11 O4 H4 . . 109.5 ?
    C10 O6 C12 . . 116.2(2) ?
    O1 C1 C2 . . 117.2(2) ?
    O1 C1 C6 . . 123.0(2) ?
    C2 C1 C6 . . 119.8(2) ?
    C3 C2 C1 . . 119.5(2) ?
    C3 C2 H2B . . 120.2 ?
    C1 C2 H2B . . 120.2 ?
    C2 C3 C4 . . 122.3(2) ?
    C2 C3 H3A . . 118.9 ?
    C4 C3 H3A . . 118.9 ?
    C3 C4 C5 . . 117.2(2) ?
    C3 C4 C7 . . 121.8(2) ?
    C5 C4 C7 . . 121.0(2) ?
    C6 C5 C4 . . 121.5(2) ?
    C6 C5 H5A . . 119.2 ?
    C4 C5 H5A . . 119.2 ?
    C5 C6 C1 . . 119.6(2) ?
    C5 C6 H6A . . 120.2 ?
    C1 C6 H6A . . 120.2 ?
    C4 C7 C8 . . 115.19(19) ?
    C4 C7 H7A . . 108.5 ?
    C8 C7 H7A . . 108.5 ?
    C4 C7 H7B . . 108.5 ?
    C8 C7 H7B . . 108.5 ?
    H7A C7 H7B . . 107.5 ?
    O2 C8 C11 . . 108.40(17) ?
    O2 C8 C9 . . 107.55(19) ?
    C11 C8 C9 . . 112.63(19) ?
    O2 C8 C7 . . 110.03(18) ?
    C11 C8 C7 . . 108.44(18) ?
    C9 C8 C7 . . 109.77(19) ?
    C10 C9 C8 . . 114.4(2) ?
    C10 C9 H9A . . 108.6 ?
    C8 C9 H9A . . 108.6 ?
    C10 C9 H9B . . 108.6 ?
    C8 C9 H9B . . 108.6 ?
    H9A C9 H9B . . 107.6 ?
    O5 C10 O6 . . 123.3(2) ?
    O5 C10 C9 . . 125.6(2) ?
    O6 C10 C9 . . 111.1(2) ?
    O3 C11 O4 . . 125.3(2) ?
    O3 C11 C8 . . 123.2(2) ?
    O4 C11 C8 . . 111.43(19) ?
    O6 C12 H12A . . 109.5 ?
    O6 C12 H12B . . 109.5 ?
    H12A C12 H12B . . 109.5 ?
    O6 C12 H12C . . 109.5 ?
    H12A C12 H12C . . 109.5 ?
    H12B C12 H12C . . 109.5 ?
loop_
    _geom_torsion_atom_site_label_1
    _geom_torsion_atom_site_label_2
    _geom_torsion_atom_site_label_3
    _geom_torsion_atom_site_label_4
    _geom_torsion_site_symmetry_1
    _geom_torsion_site_symmetry_2
    _geom_torsion_site_symmetry_3
    _geom_torsion_site_symmetry_4
    _geom_torsion
    _geom_torsion_publ_flag
    O1 C1 C2 C3 . . . . 179.3(2) ?
    C6 C1 C2 C3 . . . . 0.3(4) ?
    C1 C2 C3 C4 . . . . -0.2(4) ?
    C2 C3 C4 C5 . . . . 0.1(3) ?
    C2 C3 C4 C7 . . . . -178.7(2) ?
    C3 C4 C5 C6 . . . . 0.0(3) ?
    C7 C4 C5 C6 . . . . 178.7(2) ?
    C4 C5 C6 C1 . . . . 0.1(4) ?
    O1 C1 C6 C5 . . . . -179.2(2) ?
    C2 C1 C6 C5 . . . . -0.2(4) ?
    C3 C4 C7 C8 . . . . -78.5(3) ?
    C5 C4 C7 C8 . . . . 102.8(3) ?
    C4 C7 C8 O2 . . . . 67.7(3) ?
    C4 C7 C8 C11 . . . . -50.7(3) ?
    C4 C7 C8 C9 . . . . -174.1(2) ?
    O2 C8 C9 C10 . . . . -68.8(2) ?
    C11 C8 C9 C10 . . . . 50.5(3) ?
    C7 C8 C9 C10 . . . . 171.5(2) ?
    C12 O6 C10 O5 . . . . -2.1(4) ?
    C12 O6 C10 C9 . . . . 176.6(2) ?
    C8 C9 C10 O5 . . . . -5.7(4) ?
    C8 C9 C10 O6 . . . . 175.6(2) ?
    O2 C8 C11 O3 . . . . -13.9(3) ?
    C9 C8 C11 O3 . . . . -132.8(2) ?
    C7 C8 C11 O3 . . . . 105.5(2) ?
    O2 C8 C11 O4 . . . . 169.74(19) ?
    C9 C8 C11 O4 . . . . 50.9(3) ?
    C7 C8 C11 O4 . . . . -70.8(2) ?
loop_
    _geom_hbond_atom_site_label_D
    _geom_hbond_atom_site_label_H
    _geom_hbond_atom_site_label_A
    _geom_hbond_site_symmetry_A
    _geom_hbond_distance_DH
    _geom_hbond_distance_HA
    _geom_hbond_distance_DA
    _geom_hbond_angle_DHA
    _geom_hbond_publ_flag
    O1 H1 O3 3_545 0.820 1.960 2.775(2) 172.1 yes
    O2 H2 O1 3_655 0.820 2.335 2.888(2) 125.3 yes
    O4 H4 O2 1_455 0.820 1.850 2.639(2) 161.1 yes
    C12 H12B O5 4_565 0.960 2.420 3.268(4) 147.6 yes
