# Supplementary material for: Methyl eucomate
Source: Acta Crystallogr Sect E Struct Rep Online. 2008 Jun 28;64(Pt 7):o1354. doi: 10.1107/S1600536808018734 (PMC2961689; doi:10.1107/S1600536808018734)
Supplement: Supplementary file 2 [file e-64-o1354-Isup2.hkl]

# 
# h,k,l, Fc-squared, Fo-squared, sigma(Fo-squared) and status flag 
# 
data_I
_shelx_title ' SAMP72 in P2(1)2(1)2(1)' 
_shelx_refln_list_code          4 
_shelx_F_calc_maximum      115.03 
_exptl_crystal_F_000       536.00 
_reflns_d_resolution_high  0.8412 
 
loop_ 
 _symmetry_equiv_pos_as_xyz 
 'x, y, z' 
 '-x+1/2, -y, z+1/2' 
 '-x, y+1/2, -z+1/2' 
 'x+1/2, -y+1/2, -z' 
 
_cell_length_a     5.9109 
_cell_length_b     7.0348 
_cell_length_c    29.1092 
_cell_angle_alpha  90.000 
_cell_angle_beta   90.000 
_cell_angle_gamma  90.000 
 
_shelx_F_squared_multiplier     1.000 
 
loop_ 
 _refln_index_h 
 _refln_index_k 
 _refln_index_l 
 _refln_F_squared_calc 
 _refln_F_squared_meas 
 _refln_F_squared_sigma 
 _refln_observed_status 
   2   0   0       82.83       79.97      7.02 o 
   4   0   0      360.10      364.81     17.47 o 
   6   0   0      128.35      136.95     10.56 o 
   1   1   0     7276.40     7329.17     58.42 o 
   2   1   0     1356.39     1421.19     13.52 o 
   3   1   0      127.72      127.55      5.43 o 
   4   1   0        0.78        1.65      2.52 o 
   5   1   0      741.38      770.73     16.04 o 
   6   1   0        2.41        0.55      4.65 o 
   0   2   0     2719.20     2780.33     50.69 o 
   1   2   0     1444.71     1442.96     22.06 o 
   2   2   0      583.11      589.99      8.00 o 
   3   2   0      430.87      464.30     11.30 o 
   4   2   0      223.88      230.17      6.20 o 
   5   2   0      219.96      223.07     13.06 o 
   6   2   0       30.01       36.69      7.77 o 
   1   3   0       34.12       39.68      2.26 o 
   2   3   0      298.74      304.24      7.81 o 
   3   3   0      242.14      236.01      6.06 o 
   4   3   0      199.41      183.81      9.09 o 
   5   3   0      372.69      371.86     16.76 o 
   6   3   0        7.00        5.48      5.84 o 
   0   4   0       62.53       65.64      4.80 o 
   1   4   0      728.94      647.02     10.70 o 
   2   4   0       41.58       47.37      3.51 o 
   3   4   0      205.30      203.57      7.97 o 
   4   4   0       29.24       29.70      6.11 o 
   5   4   0       15.53       12.11      6.32 o 
   6   4   0        0.27        5.36      5.93 o 
   1   5   0       27.29       24.61      3.06 o 
   2   5   0        4.39        3.95      2.90 o 
   3   5   0      294.21      299.03     10.17 o 
   4   5   0       23.42       21.13      4.88 o 
   5   5   0       56.66       53.42      9.07 o 
   0   6   0      221.38      232.40     23.07 o 
   1   6   0        7.10        6.41      3.57 o 
   2   6   0       25.73       30.98      4.41 o 
   3   6   0      213.15      226.68      8.71 o 
   4   6   0       58.99       58.29      6.72 o 
   1   7   0       64.48       49.13      8.59 o 
   2   7   0       60.93       60.47      5.79 o 
   3   7   0       34.91       39.68      5.94 o 
   0   8   0        7.12       13.51      9.28 o 
   1   8   0        4.22       -3.29      5.59 o 
   2   8   0       27.32       27.21      8.28 o 
   1   0   1      605.00      551.12     12.53 o 
   2   0   1     3620.04     3449.61    126.88 o 
   3   0   1      464.49      445.31     11.56 o 
   4   0   1      155.94      166.92      7.29 o 
   5   0   1      174.29      190.07      7.69 o 
   6   0   1       29.80       35.91      5.16 o 
   7   0   1        1.13        7.94      8.46 o 
   0   1   1      434.89      415.43      6.57 o 
   1   1   1     8681.76     8758.67     73.85 o 
   2   1   1     1952.50     2013.77     14.80 o 
   3   1   1      416.66      405.30      5.80 o 
   4   1   1      281.98      294.83      5.65 o 
   5   1   1       12.68       10.53      2.08 o 
   6   1   1       20.15       20.59      3.98 o 
   0   2   1        3.71        1.07      1.34 o 
   1   2   1     1801.94     1790.52     15.85 o 
   2   2   1      191.43      196.29      4.34 o 
   3   2   1      225.71      232.03      4.16 o 
   4   2   1      556.43      536.05      7.08 o 
   5   2   1      207.01      188.94      7.32 o 
   6   2   1        4.21        4.76      3.65 o 
   0   3   1       93.63       92.39      2.95 o 
   1   3   1     1816.46     1781.70     16.06 o 
   2   3   1      386.75      371.86      5.70 o 
   3   3   1       24.32       27.98      2.13 o 
   4   3   1      123.82      126.20      5.69 o 
   5   3   1       11.84       10.88      4.01 o 
   6   3   1        2.87       -3.04      3.59 o 
   0   4   1       18.67       23.05      2.22 o 
   1   4   1      866.27      818.85     11.42 o 
   2   4   1       37.60       43.41      2.75 o 
   3   4   1        1.62        0.42      1.98 o 
   4   4   1      570.92      565.35      9.38 o 
   5   4   1       47.39       38.77      5.45 o 
   6   4   1       24.65       14.62      4.87 o 
   0   5   1       76.42       78.33      4.11 o 
   1   5   1      268.46      253.51      4.62 o 
   2   5   1       53.41       48.08      3.39 o 
   3   5   1      118.04      116.41      4.52 o 
   4   5   1        2.49        3.91      2.66 o 
   5   5   1       16.31       12.59      4.55 o 
   0   6   1        5.11        4.77      3.36 o 
   1   6   1        7.20        7.41      2.35 o 
   2   6   1       10.35        7.33      2.35 o 
   3   6   1      136.99      132.53      5.09 o 
   4   6   1      149.79      147.86      7.43 o 
   0   7   1        7.45       14.66      6.16 o 
   1   7   1       10.71       12.23      3.90 o 
   2   7   1        7.26        6.26      2.69 o 
   3   7   1       76.36       81.86      4.81 o 
   0   8   1       13.49        8.43      6.80 o 
   1   8   1       12.67        8.46      4.95 o 
   2   8   1        5.38        8.25      4.82 o 
   1   0   2     1908.83     1898.62     35.90 o 
   2   0   2      631.98      621.50     22.02 o 
   3   0   2      226.60      239.15      7.15 o 
   4   0   2      286.56      289.37      9.10 o 
   5   0   2     1985.59     1955.24     25.87 o 
   6   0   2        3.92       -0.04      3.17 o 
   7   0   2       74.06       95.53     15.49 o 
   0   1   2     7170.19     7221.96     40.38 o 
   1   1   2     6037.99     6124.12     66.01 o 
   2   1   2     1279.77     1274.93      7.34 o 
   3   1   2      939.34      962.68     13.48 o 
   4   1   2      187.48      182.41      4.46 o 
   5   1   2      306.17      287.98      6.71 o 
   6   1   2      145.12      142.67      7.01 o 
   0   2   2    13232.79    13498.63    221.49 o 
   1   2   2     1138.40     1118.11     13.36 o 
   2   2   2     1359.52     1394.20     11.30 o 
   3   2   2      837.85      841.21      9.29 o 
   4   2   2       13.65       18.36      2.18 o 
   5   2   2       70.13       66.79      4.61 o 
   6   2   2       33.77       35.42      5.48 o 
   0   3   2      374.99      353.85      5.03 o 
   1   3   2      508.46      465.23      4.05 o 
   2   3   2      115.99      121.21      3.61 o 
   3   3   2      296.59      285.96      5.55 o 
   4   3   2        4.42        1.75      2.41 o 
   5   3   2       25.06       19.20      3.93 o 
   6   3   2        4.64        1.15      3.76 o 
   0   4   2      372.06      373.98      8.74 o 
   1   4   2      830.79      809.90      8.18 o 
   2   4   2      154.81      148.30      3.93 o 
   3   4   2        5.98        2.11      2.07 o 
   4   4   2      121.24      128.11      5.77 o 
   5   4   2       12.98       14.88      4.42 o 
   6   4   2       21.50       19.84      5.42 o 
   0   5   2      172.19      180.95      5.37 o 
   1   5   2       82.67       87.36      3.57 o 
   2   5   2       44.07       44.75      3.35 o 
   3   5   2      132.62      134.72      4.98 o 
   4   5   2       28.54       25.06      3.26 o 
   5   5   2       72.93       58.50      5.43 o 
   0   6   2       14.25       14.06      4.48 o 
   1   6   2      106.29      110.41      4.54 o 
   2   6   2      416.59      393.88      8.04 o 
   3   6   2       37.51       42.41      3.80 o 
   4   6   2        9.55        9.50      3.17 o 
   0   7   2      315.88      318.40     16.45 o 
   1   7   2       26.46       20.33      4.28 o 
   2   7   2       73.13       75.67      4.68 o 
   3   7   2       79.99       82.01      4.81 o 
   0   8   2       29.38       27.59      7.83 o 
   1   8   2        7.66        5.53      4.37 o 
   2   8   2       26.82       32.68      6.10 o 
   1   0   3      100.84      100.68      2.23 o 
   2   0   3     4119.32     4146.16     26.10 o 
   3   0   3      291.81      338.83     10.36 o 
   4   0   3       72.83       80.10      5.70 o 
   5   0   3      611.17      606.03     14.60 o 
   6   0   3        0.49       -2.25      3.10 o 
   7   0   3       14.69       27.03     10.10 o 
   0   1   3      574.24      549.57      6.44 o 
   1   1   3     1903.40     1929.99     20.43 o 
   2   1   3      929.46      926.73      8.92 o 
   3   1   3     1394.13     1383.72     11.39 o 
   4   1   3       67.15       73.01      3.34 o 
   5   1   3      109.82      113.53      4.81 o 
   6   1   3       98.59       95.59      6.45 o 
   0   2   3      620.57      547.22      8.74 o 
   1   2   3      762.23      766.35      7.85 o 
   2   2   3     1415.05     1427.91     18.31 o 
   3   2   3     1039.40     1069.68     13.21 o 
   4   2   3      186.97      187.61      4.52 o 
   5   2   3      238.03      251.67      7.95 o 
   6   2   3       20.86       26.10      4.98 o 
   0   3   3       24.14       28.58      2.45 o 
   1   3   3      414.60      401.94      3.72 o 
   2   3   3      349.57      341.78      5.47 o 
   3   3   3       70.62       75.00      5.24 o 
   4   3   3      377.33      373.80      8.31 o 
   5   3   3       14.86        7.34      3.47 o 
   6   3   3       47.45       47.84      6.41 o 
   0   4   3      203.01      203.91      5.17 o 
   1   4   3      272.14      263.35      4.89 o 
   2   4   3       13.26       13.20      2.14 o 
   3   4   3      178.19      189.21      5.21 o 
   4   4   3      236.34      234.87      7.64 o 
   5   4   3       13.07       16.02      4.63 o 
   6   4   3       69.04       67.51     10.35 o 
   0   5   3      119.18      116.93      4.23 o 
   1   5   3        4.05        0.43      1.63 o 
   2   5   3      293.33      281.64      6.18 o 
   3   5   3      172.59      175.66      5.48 o 
   4   5   3      149.90      151.89      5.94 o 
   5   5   3        1.71       -3.08      3.08 o 
   0   6   3      117.14      123.17      6.91 o 
   1   6   3      208.91      209.39      5.65 o 
   2   6   3      178.54      176.98      5.25 o 
   3   6   3       22.65       24.78      3.28 o 
   4   6   3       50.54       53.08      4.58 o 
   0   7   3        6.49       13.09      6.66 o 
   1   7   3        0.37       -1.17      3.26 o 
   2   7   3       12.13        7.96      2.83 o 
   3   7   3        5.78        8.39      3.04 o 
   0   8   3        0.01       -3.06      6.10 o 
   1   8   3       18.52       21.36      5.48 o 
   0   0   4       29.53       29.93      3.42 o 
   1   0   4      296.27      297.70      4.88 o 
   2   0   4      538.52      544.25      8.90 o 
   3   0   4     1477.98     1478.89     19.78 o 
   4   0   4      139.54      130.31      7.84 o 
   5   0   4      135.92      138.39      8.00 o 
   6   0   4        7.44        9.66      4.39 o 
   0   1   4     1658.15     1600.58     16.77 o 
   1   1   4      345.91      338.64      4.02 o 
   2   1   4     2165.88     2248.69     10.98 o 
   3   1   4      155.32      158.97      3.67 o 
   4   1   4       10.10        6.55      1.76 o 
   5   1   4      382.08      363.04      7.55 o 
   6   1   4       86.38       77.39      5.90 o 
   0   2   4     2680.66     2671.31     42.34 o 
   1   2   4     2701.23     2660.06     12.98 o 
   2   2   4      751.24      710.40      8.58 o 
   3   2   4      715.86      716.66      9.19 o 
   4   2   4      233.11      230.59      5.52 o 
   5   2   4      291.98      288.73      8.47 o 
   6   2   4        5.93        4.65      3.90 o 
   0   3   4     1418.15     1443.86     27.85 o 
   1   3   4      134.33      132.58      2.81 o 
   2   3   4      248.42      256.77      4.67 o 
   3   3   4      319.42      323.47      5.96 o 
   4   3   4       28.14       33.54      3.95 o 
   5   3   4       15.50        8.42      4.02 o 
   6   3   4       38.24       32.20      5.83 o 
   0   4   4      182.40      185.54      5.37 o 
   1   4   4      228.53      220.31      3.56 o 
   2   4   4        9.48        8.38      2.10 o 
   3   4   4       68.01       70.43      3.97 o 
   4   4   4        7.60        5.56      2.66 o 
   5   4   4       34.83       38.71      4.22 o 
   6   4   4       25.62       21.44      4.88 o 
   0   5   4      351.05      345.08      6.29 o 
   1   5   4      173.54      168.81      4.32 o 
   2   5   4      469.99      471.80      8.34 o 
   3   5   4       44.33       42.42      3.43 o 
   4   5   4       81.94       74.82      4.97 o 
   5   5   4       26.65       33.23      4.88 o 
   0   6   4       19.22       21.15      4.15 o 
   1   6   4      315.82      312.28      6.58 o 
   2   6   4        5.44        2.01      2.54 o 
   3   6   4       81.60       83.78      4.69 o 
   4   6   4        2.32       -0.07      2.81 o 
   0   7   4        1.35        4.09      6.06 o 
   1   7   4        8.74        3.04      3.63 o 
   2   7   4       35.60       33.91      3.63 o 
   3   7   4        0.36        0.82      2.81 o 
   0   8   4       98.75      108.64     12.82 o 
   1   8   4        5.75        3.26      4.37 o 
   1   0   5       16.47       16.73      1.49 o 
   2   0   5      194.11      187.11      4.38 o 
   3   0   5        6.68        0.92      2.18 o 
   4   0   5       70.00       76.10      6.79 o 
   5   0   5      134.27      136.38      7.99 o 
   6   0   5        1.07        0.52      3.80 o 
   0   1   5      666.40      642.57     11.51 o 
   1   1   5      895.10      823.84      8.51 o 
   2   1   5     1296.33     1300.04     11.64 o 
   3   1   5      723.43      733.65      7.35 o 
   4   1   5      292.78      279.24      5.34 o 
   5   1   5       26.80       26.79      3.13 o 
   6   1   5      109.81      120.16      7.17 o 
   0   2   5     1441.70     1364.21     29.13 o 
   1   2   5      586.53      600.13      5.91 o 
   2   2   5     1483.13     1536.83     26.35 o 
   3   2   5      305.72      330.93      4.63 o 
   4   2   5      105.33      100.16      5.17 o 
   5   2   5      110.73      112.25      6.56 o 
   6   2   5       51.01       52.49      6.86 o 
   0   3   5       27.32       32.54      2.62 o 
   1   3   5      454.77      435.53      5.87 o 
   2   3   5     1221.27     1192.27     17.06 o 
   3   3   5      374.39      382.50      6.46 o 
   4   3   5        3.11        3.46      2.17 o 
   5   3   5       34.93       29.60      5.06 o 
   6   3   5      140.34      136.30      8.24 o 
   0   4   5       81.69       84.15      4.48 o 
   1   4   5      611.95      594.57      6.44 o 
   2   4   5      810.22      785.30      8.62 o 
   3   4   5       16.64       21.40      2.59 o 
   4   4   5       23.75       23.12      3.60 o 
   5   4   5       51.60       48.57      4.95 o 
   6   4   5       37.41       37.47      5.47 o 
   0   5   5       17.07       11.80      2.29 o 
   1   5   5       51.56       55.23      3.21 o 
   2   5   5      331.65      330.58      7.11 o 
   3   5   5      346.95      340.59      7.59 o 
   4   5   5        1.86        0.64      2.77 o 
   5   5   5       33.63       34.85      4.68 o 
   0   6   5       20.84       18.01      4.03 o 
   1   6   5       61.03       61.57      3.79 o 
   2   6   5       43.46       45.76      3.82 o 
   3   6   5       26.53       25.66      3.59 o 
   4   6   5       33.75       25.49      3.92 o 
   0   7   5       71.25       69.54     10.63 o 
   1   7   5       24.00       24.54      4.09 o 
   2   7   5       10.64       13.57      3.08 o 
   3   7   5       88.16       88.00      5.57 o 
   0   8   5       14.37       16.30      7.15 o 
   1   8   5        5.51        1.58      4.21 o 
   0   0   6      503.83      429.17     16.23 o 
   1   0   6      823.83      779.78     22.39 o 
   2   0   6     3891.73     3974.92     48.61 o 
   3   0   6       31.74       41.43      4.00 o 
   4   0   6       68.58       78.64      6.00 o 
   5   0   6      163.22      178.33      8.75 o 
   6   0   6        1.98        0.12      3.79 o 
   0   1   6     6445.61     6387.45    158.05 o 
   1   1   6      351.17      341.08      5.47 o 
   2   1   6      487.57      488.27      4.21 o 
   3   1   6      882.03      913.84     15.25 o 
   4   1   6      194.04      191.62      5.17 o 
   5   1   6       91.94      100.08      4.79 o 
   6   1   6       73.28       78.62      6.05 o 
   0   2   6       76.57       74.07      3.27 o 
   1   2   6       14.97       13.33      1.57 o 
   2   2   6      315.94      315.58      5.31 o 
   3   2   6        8.64       13.25      1.48 o 
   4   2   6       27.81       32.54      3.76 o 
   5   2   6      381.00      377.90      9.81 o 
   6   2   6       27.20       22.56      3.90 o 
   0   3   6      551.99      544.79      8.77 o 
   1   3   6       25.90       25.28      2.16 o 
   2   3   6      147.85      150.49      3.89 o 
   3   3   6      134.50      143.43      4.45 o 
   4   3   6       47.71       50.56      3.79 o 
   5   3   6       28.87       35.09      4.88 o 
   6   3   6       13.55        8.09      4.44 o 
   0   4   6      254.69      277.25      6.45 o 
   1   4   6      814.20      780.56     11.72 o 
   2   4   6      170.81      160.13      4.49 o 
   3   4   6       68.31       73.50      3.74 o 
   4   4   6       32.72       30.60      4.01 o 
   5   4   6       39.11       41.19      4.84 o 
   6   4   6       70.55       77.79      6.95 o 
   0   5   6       59.60       55.76      3.36 o 
   1   5   6       74.85       84.43      3.75 o 
   2   5   6       81.34       78.75      4.19 o 
   3   5   6       29.92       30.31      3.74 o 
   4   5   6        8.48        5.23      3.01 o 
   5   5   6        1.35        2.45      3.17 o 
   0   6   6        3.25       -0.81      3.11 o 
   1   6   6      188.05      188.08      5.39 o 
   2   6   6       50.43       48.88      4.03 o 
   3   6   6        1.02        1.61      2.84 o 
   4   6   6        3.92        3.35      3.01 o 
   0   7   6        8.72        9.12      5.76 o 
   1   7   6        2.75       -0.12      3.04 o 
   2   7   6       68.40       68.73      4.51 o 
   3   7   6        0.48       -0.94      3.07 o 
   0   8   6        2.25        2.64      6.48 o 
   1   8   6       13.91        6.39      4.98 o 
   1   0   7        0.03        1.60      1.44 o 
   2   0   7       19.17       23.44      2.62 o 
   3   0   7      242.58      246.67      6.58 o 
   4   0   7        7.58        8.30      2.76 o 
   5   0   7        8.11        4.75      3.78 o 
   6   0   7        0.78        1.89      3.21 o 
   0   1   7      505.49      506.00     21.72 o 
   1   1   7      102.05       99.29      3.01 o 
   2   1   7      245.79      242.16      3.75 o 
   3   1   7      350.45      354.83      4.43 o 
   4   1   7       41.81       45.97      2.68 o 
   5   1   7       16.78       20.62      2.48 o 
   6   1   7       54.63       49.34      4.62 o 
   0   2   7     1091.89     1109.64     20.08 o 
   1   2   7      334.82      362.52      4.11 o 
   2   2   7      165.62      169.51      3.14 o 
   3   2   7       11.39       14.86      1.64 o 
   4   2   7       51.76       58.47      4.32 o 
   5   2   7       76.37       73.07      6.06 o 
   6   2   7       74.91       70.77      6.17 o 
   0   3   7       42.34       43.42      2.99 o 
   1   3   7     1563.66     1624.58     14.08 o 
   2   3   7      218.76      234.94      4.91 o 
   3   3   7      280.33      282.54      5.76 o 
   4   3   7       59.69       65.13      4.18 o 
   5   3   7       79.53       82.61      6.20 o 
   6   3   7       46.40       47.54      6.60 o 
   0   4   7      224.74      224.58      6.02 o 
   1   4   7       83.08       84.28      3.04 o 
   2   4   7      248.35      253.31      5.66 o 
   3   4   7      416.84      400.17      8.06 o 
   4   4   7       93.62       89.92      5.66 o 
   5   4   7        6.41        4.95      3.26 o 
   6   4   7       28.85       34.55      5.43 o 
   0   5   7      314.58      305.22      8.92 o 
   1   5   7       26.07       29.49      2.73 o 
   2   5   7      209.49      198.41      5.68 o 
   3   5   7      108.61      111.28      5.56 o 
   4   5   7       46.88       53.75      5.26 o 
   5   5   7        4.10        0.68      3.19 o 
   0   6   7       15.86       10.61      3.95 o 
   1   6   7       46.08       46.38      3.45 o 
   2   6   7        9.40        7.93      2.68 o 
   3   6   7      131.37      144.09      7.17 o 
   4   6   7        9.93        8.97      3.43 o 
   0   7   7        1.31       -5.14      5.14 o 
   1   7   7       19.03       28.32      4.26 o 
   2   7   7      109.22      119.10      5.58 o 
   3   7   7       29.95       20.48      3.93 o 
   0   8   7        0.27       -5.52      5.52 o 
   1   8   7        3.93        3.67      4.65 o 
   0   0   8     2424.20     2278.04     29.92 o 
   1   0   8      658.40      676.25     14.02 o 
   2   0   8     2100.45     2207.18     18.98 o 
   3   0   8        3.40        7.07      2.34 o 
   4   0   8      185.29      184.31      6.83 o 
   5   0   8      219.18      214.85      8.77 o 
   6   0   8        0.42        0.52      3.21 o 
   0   1   8      877.60      827.26     20.52 o 
   1   1   8      468.10      437.70      5.29 o 
   2   1   8     1062.31     1097.22     16.82 o 
   3   1   8       50.21       62.89      2.61 o 
   4   1   8        5.16        4.39      1.80 o 
   5   1   8      291.49      290.86      7.21 o 
   6   1   8        4.58        1.10      2.85 o 
   0   2   8     2967.84     2878.89     42.82 o 
   1   2   8      251.15      248.97      3.86 o 
   2   2   8      422.39      433.05      4.91 o 
   3   2   8      131.33      131.92      3.14 o 
   4   2   8       15.75       13.41      2.52 o 
   5   2   8       14.37       11.41      3.05 o 
   6   2   8       26.39       20.07      4.16 o 
   0   3   8      578.69      541.55     13.58 o 
   1   3   8      235.35      219.63      4.52 o 
   2   3   8      406.97      410.69      6.61 o 
   3   3   8      284.80      279.57      6.52 o 
   4   3   8       66.67       70.73      4.40 o 
   5   3   8       51.83       61.15      6.02 o 
   6   3   8       12.85        7.74      3.86 o 
   0   4   8       15.83       23.33      2.88 o 
   1   4   8        1.55        0.02      1.79 o 
   2   4   8       38.98       38.07      3.02 o 
   3   4   8       55.08       66.33      4.36 o 
   4   4   8       36.02       40.38      4.33 o 
   5   4   8       23.29       22.50      4.08 o 
   0   5   8        7.01        4.58      2.49 o 
   1   5   8       47.21       44.41      3.43 o 
   2   5   8       32.18       30.46      3.23 o 
   3   5   8       41.90       47.56      4.54 o 
   4   5   8       28.17       23.20      4.15 o 
   5   5   8       36.49       45.47      5.31 o 
   0   6   8      147.09      155.50      7.69 o 
   1   6   8        6.12        2.55      2.43 o 
   2   6   8       20.46       16.06      3.15 o 
   3   6   8       21.14       26.31      4.28 o 
   4   6   8        3.32       -0.80      3.40 o 
   0   7   8       61.04       60.57      7.58 o 
   1   7   8       22.17       23.41      4.10 o 
   2   7   8        3.16        0.58      3.31 o 
   3   7   8        1.80       -3.13      3.13 o 
   0   8   8        5.84        2.88      7.19 o 
   1   8   8       20.84       16.94      5.45 o 
   1   0   9       26.57       23.89      2.64 o 
   2   0   9      838.01      889.22     20.05 o 
   3   0   9      437.10      464.82     18.06 o 
   4   0   9        6.64        4.61      2.68 o 
   5   0   9      115.02      127.69      6.65 o 
   6   0   9       16.25       17.24      6.23 o 
   0   1   9     1233.06     1196.19     13.11 o 
   1   1   9     1483.93     1433.01     12.22 o 
   2   1   9      621.64      624.57      6.71 o 
   3   1   9      344.26      351.81      5.23 o 
   4   1   9       50.26       54.28      3.08 o 
   5   1   9      104.82      114.87      5.60 o 
   6   1   9       25.74       26.02      4.01 o 
   0   2   9     4272.79     4445.84     78.42 o 
   1   2   9      256.31      268.41      4.30 o 
   2   2   9       87.60       89.47      2.72 o 
   3   2   9      159.36      158.30      3.85 o 
   4   2   9      108.75      103.31      4.62 o 
   5   2   9       43.45       43.65      4.26 o 
   6   2   9        2.07        0.54      3.30 o 
   0   3   9      671.01      715.30     11.71 o 
   1   3   9      490.70      502.60      6.99 o 
   2   3   9       47.31       53.96      3.22 o 
   3   3   9      214.41      225.50      6.57 o 
   4   3   9       57.89       56.80      4.10 o 
   5   3   9       29.10       34.14      4.75 o 
   6   3   9       54.60       60.91      6.22 o 
   0   4   9        4.53        5.81      2.37 o 
   1   4   9       41.15       46.98      3.18 o 
   2   4   9      217.42      216.91      6.21 o 
   3   4   9      207.24      205.04      7.48 o 
   4   4   9       18.23       19.83      3.72 o 
   5   4   9       29.15       22.01      4.66 o 
   0   5   9        8.73        4.91      2.67 o 
   1   5   9       70.50       85.11      4.26 o 
   2   5   9      111.41      112.60      4.75 o 
   3   5   9      108.01      104.60      6.13 o 
   4   5   9       13.90        8.98      3.52 o 
   5   5   9       25.64       25.64      4.75 o 
   0   6   9        0.83       -1.46      3.08 o 
   1   6   9       32.56       34.92      3.82 o 
   2   6   9       64.56       63.22      4.71 o 
   3   6   9       37.10       43.77      4.88 o 
   4   6   9       28.29       28.55      5.10 o 
   0   7   9        2.31        0.26      4.50 o 
   1   7   9        2.60       -0.08      3.09 o 
   2   7   9       25.79       34.42      4.63 o 
   3   7   9       10.97        9.06      3.49 o 
   0   8   9        4.32        2.12      6.40 o 
   0   0  10       46.81       46.68      4.42 o 
   1   0  10     1979.25     1929.22     43.10 o 
   2   0  10      426.81      405.98      5.98 o 
   3   0  10      341.66      319.53      9.16 o 
   4   0  10       59.10       63.85      4.97 o 
   5   0  10      126.98      135.37      6.87 o 
   6   0  10       82.88       80.19      9.89 o 
   0   1  10     2086.43     2051.10     47.86 o 
   1   1  10      350.76      355.47      5.19 o 
   2   1  10       72.29       74.78      2.89 o 
   3   1  10      194.90      199.46      4.41 o 
   4   1  10        3.22        3.44      1.96 o 
   5   1  10      127.09      113.11      5.74 o 
   6   1  10       39.20       38.80      4.45 o 
   0   2  10     1254.37     1276.71     21.19 o 
   1   2  10      468.65      461.94      8.47 o 
   2   2  10      172.38      160.84      3.55 o 
   3   2  10      194.51      203.44      4.34 o 
   4   2  10       18.28       18.94      2.81 o 
   5   2  10      108.91      116.83      6.07 o 
   6   2  10       15.90        8.28      3.33 o 
   0   3  10        6.14        7.02      2.13 o 
   1   3  10      513.23      524.54      7.40 o 
   2   3  10      288.35      283.28      7.85 o 
   3   3  10       11.21       14.10      2.91 o 
   4   3  10       72.30       83.60      4.79 o 
   5   3  10       50.50       44.87      5.03 o 
   6   3  10       16.71       15.28      4.45 o 
   0   4  10      285.83      283.44      6.89 o 
   1   4  10      137.76      148.95      4.64 o 
   2   4  10       87.03       88.15      4.35 o 
   3   4  10       13.98       14.19      3.17 o 
   4   4  10       14.52       10.37      3.40 o 
   5   4  10       31.38       24.46      4.88 o 
   0   5  10      120.98      109.85      6.49 o 
   1   5  10       72.99       76.10      4.15 o 
   2   5  10       84.71       85.28      4.73 o 
   3   5  10       87.81       87.82      6.37 o 
   4   5  10       19.06       23.52      4.66 o 
   5   5  10        0.22        1.72      4.00 o 
   0   6  10       27.82       27.12      4.62 o 
   1   6  10      108.67       95.54      5.34 o 
   2   6  10       87.60       90.02      6.00 o 
   3   6  10       22.28       24.07      4.32 o 
   4   6  10        1.79        0.52      3.65 o 
   0   7  10       60.80       57.46      7.46 o 
   1   7  10       19.94       19.85      4.14 o 
   2   7  10       37.31       40.91      4.95 o 
   3   7  10        6.85        3.59      3.39 o 
   0   8  10       27.83       33.92      8.54 o 
   1   0  11      195.10      207.85      5.41 o 
   2   0  11      295.48      319.48     12.90 o 
   3   0  11        0.04       -0.15      2.74 o 
   4   0  11        0.24       -2.87      2.87 o 
   5   0  11        6.34       10.82      3.54 o 
   6   0  11       30.75       27.74      7.45 o 
   0   1  11     1022.51     1035.61     35.66 o 
   1   1  11      370.62      362.24      6.13 o 
   2   1  11      142.98      158.71      3.76 o 
   3   1  11      158.51      160.64      4.36 o 
   4   1  11      187.21      181.29      5.07 o 
   5   1  11      148.38      138.07      7.24 o 
   6   1  11       63.99       65.69      5.32 o 
   0   2  11      375.18      395.28      7.98 o 
   1   2  11      409.03      408.76      9.11 o 
   2   2  11      299.17      276.93      5.21 o 
   3   2  11       77.04       76.80      3.35 o 
   4   2  11       23.73       26.08      3.58 o 
   5   2  11       62.36       70.49      5.26 o 
   6   2  11       23.81       20.44      4.08 o 
   0   3  11      840.89      827.47     10.41 o 
   1   3  11       29.36       32.10      2.27 o 
   2   3  11      214.00      218.72      5.59 o 
   3   3  11       10.62       11.16      2.71 o 
   4   3  11        1.43        0.73      2.21 o 
   5   3  11        6.90        7.57      3.17 o 
   6   3  11        0.37       -3.80      3.80 o 
   0   4  11        7.10        8.04      2.50 o 
   1   4  11      110.80      111.35      4.28 o 
   2   4  11       44.87       44.53      3.51 o 
   3   4  11      160.40      154.18      6.26 o 
   4   4  11       29.84       29.15      4.44 o 
   5   4  11       16.04       13.31      4.26 o 
   0   5  11       28.35       22.53      4.11 o 
   1   5  11        0.77        1.93      2.28 o 
   2   5  11      177.33      173.29      6.14 o 
   3   5  11       37.85       41.81      4.95 o 
   4   5  11       67.53       76.83      6.48 o 
   5   5  11       32.98       44.42      6.79 o 
   0   6  11       33.75       32.89      4.92 o 
   1   6  11       63.54       59.31      4.65 o 
   2   6  11       36.43       39.29      4.67 o 
   3   6  11       32.71       30.97      5.16 o 
   4   6  11        9.37        3.91      4.09 o 
   0   7  11      133.24      128.75      9.83 o 
   1   7  11       13.56       16.09      4.12 o 
   2   7  11        4.92        2.85      3.31 o 
   3   7  11        3.62        7.75      3.74 o 
   0   0  12     3922.15     3937.59     48.76 o 
   1   0  12      160.86      171.21      6.42 o 
   2   0  12       19.33       23.72      2.31 o 
   3   0  12      570.00      559.43     12.32 o 
   4   0  12      172.75      154.34      7.92 o 
   5   0  12      169.03      164.27      8.86 o 
   6   0  12       25.16       17.97      6.06 o 
   0   1  12     1140.92     1127.34     14.28 o 
   1   1  12      621.91      599.06      9.60 o 
   2   1  12      104.85       97.53      3.36 o 
   3   1  12        7.51        5.54      1.79 o 
   4   1  12       56.52       57.04      3.85 o 
   5   1  12       73.93       83.38      5.44 o 
   6   1  12       75.33       69.27      5.53 o 
   0   2  12      102.36       90.82      5.87 o 
   1   2  12       40.14       45.86      2.85 o 
   2   2  12      138.87      136.80      4.18 o 
   3   2  12       57.49       60.07      4.32 o 
   4   2  12      101.43      107.30      6.09 o 
   5   2  12       63.52       65.16      5.22 o 
   6   2  12       30.19       23.32      4.22 o 
   0   3  12      124.52      126.51      4.86 o 
   1   3  12      511.30      499.48      6.48 o 
   2   3  12        5.15        7.45      2.10 o 
   3   3  12       45.84       49.22      4.03 o 
   4   3  12       62.71       59.67      4.64 o 
   5   3  12       49.74       57.11      5.61 o 
   6   3  12       14.73        6.84      4.30 o 
   0   4  12        3.09        4.85      2.39 o 
   1   4  12       33.89       37.05      3.28 o 
   2   4  12      190.66      183.20      6.39 o 
   3   4  12       17.49       14.37      3.23 o 
   4   4  12        8.52        4.15      2.95 o 
   5   4  12       40.65       42.25      7.32 o 
   0   5  12        0.00        0.98      3.28 o 
   1   5  12       14.11       12.86      2.70 o 
   2   5  12        6.78        8.45      2.84 o 
   3   5  12       20.11       25.03      4.43 o 
   4   5  12        2.92        2.08      3.50 o 
   5   5  12       35.76       40.06      6.45 o 
   0   6  12      131.01      135.52      7.78 o 
   1   6  12       18.13       21.66      3.61 o 
   2   6  12        9.28        8.08      3.31 o 
   3   6  12        7.01        1.57      3.54 o 
   4   6  12       20.88       11.52      4.41 o 
   0   7  12       39.06       40.52      7.00 o 
   1   7  12       25.12       22.25      4.75 o 
   2   7  12        3.22        2.39      3.88 o 
   1   0  13      515.14      523.86     11.11 o 
   2   0  13      114.71      124.64      4.21 o 
   3   0  13      677.20      672.63     20.60 o 
   4   0  13      122.96      120.43      7.42 o 
   5   0  13       26.34       25.10      5.05 o 
   6   0  13        0.09        0.99      4.62 o 
   0   1  13     1404.37     1538.41     37.56 o 
   1   1  13      517.73      502.13      7.20 o 
   2   1  13      305.31      307.50      6.44 o 
   3   1  13        6.61        8.71      1.91 o 
   4   1  13       90.44       91.84      4.59 o 
   5   1  13        1.98       -0.69      2.76 o 
   6   1  13       27.87       27.71      4.57 o 
   0   2  13       99.45       92.81      5.72 o 
   1   2  13       73.86       79.11      3.53 o 
   2   2  13      390.32      385.61      6.84 o 
   3   2  13      108.01      106.37      4.86 o 
   4   2  13        1.54       -1.13      2.69 o 
   5   2  13       15.23       13.35      3.62 o 
   6   2  13       43.11       55.15      5.78 o 
   0   3  13        2.12        0.77      2.33 o 
   1   3  13      149.57      153.01      4.15 o 
   2   3  13      158.99      160.56      5.78 o 
   3   3  13      196.40      200.23      6.58 o 
   4   3  13       83.00       80.74      5.85 o 
   5   3  13       43.11       42.40      6.07 o 
   6   3  13        0.98        2.58      4.94 o 
   0   4  13       12.22       10.96      2.71 o 
   1   4  13      157.46      156.98      5.31 o 
   2   4  13      146.68      149.82      6.06 o 
   3   4  13       67.78       73.40      5.13 o 
   4   4  13       34.24       30.53      4.08 o 
   5   4  13       32.09       24.82      5.81 o 
   0   5  13       15.18       16.65      4.07 o 
   1   5  13       24.74       23.95      3.05 o 
   2   5  13      101.48       96.86      5.86 o 
   3   5  13       78.24       81.14      5.70 o 
   4   5  13       16.73       13.27      4.23 o 
   0   6  13      126.61      133.68      9.02 o 
   1   6  13        2.84       -0.88      2.67 o 
   2   6  13       61.76       60.68      5.19 o 
   3   6  13       11.52       10.33      4.26 o 
   4   6  13       24.01       23.50      4.98 o 
   0   7  13        3.58        4.18      5.08 o 
   1   7  13       26.57       30.87      5.35 o 
   2   7  13        6.24        3.53      4.02 o 
   0   0  14     4941.31     5064.66    109.83 o 
   1   0  14      722.22      752.41     13.80 o 
   2   0  14       13.70       15.42      2.36 o 
   3   0  14      168.29      163.79      7.69 o 
   4   0  14       17.50       21.68      4.56 o 
   5   0  14       30.62       24.23      4.98 o 
   6   0  14        2.71        4.95      5.04 o 
   0   1  14       51.71       53.31      5.19 o 
   1   1  14      992.31     1013.81     15.01 o 
   2   1  14       84.77       80.06      3.57 o 
   3   1  14      102.85       95.21      4.24 o 
   4   1  14       36.53       38.42      3.44 o 
   5   1  14       88.31       85.55      6.26 o 
   6   1  14       22.31       16.79      4.35 o 
   0   2  14       67.99       69.55      5.25 o 
   1   2  14      362.26      370.17      6.39 o 
   2   2  14      438.22      441.44      7.52 o 
   3   2  14        2.40        3.21      2.21 o 
   4   2  14       26.84       25.75      3.90 o 
   5   2  14       59.91       58.14      5.62 o 
   6   2  14       21.87       17.12      4.34 o 
   0   3  14      139.33      135.95      6.16 o 
   1   3  14       41.41       38.67      3.00 o 
   2   3  14       26.70       34.88      3.67 o 
   3   3  14       24.20       20.86      3.38 o 
   4   3  14       35.27       34.04      4.49 o 
   5   3  14       99.42      111.54      7.43 o 
   0   4  14      112.32      113.86      5.41 o 
   1   4  14       44.98       46.15      3.64 o 
   2   4  14        9.33       10.86      3.09 o 
   3   4  14      120.27      124.06      5.96 o 
   4   4  14       82.82       89.57      6.20 o 
   5   4  14       33.31       38.80      6.33 o 
   0   5  14       92.67      100.43      6.72 o 
   1   5  14       29.67       38.33      3.52 o 
   2   5  14       53.60       53.72      4.73 o 
   3   5  14       13.48       15.14      3.62 o 
   4   5  14       58.33       60.04      5.99 o 
   0   6  14       41.08       40.93      5.46 o 
   1   6  14        1.32        0.60      2.73 o 
   2   6  14        0.18       -0.15      3.15 o 
   3   6  14       14.09       12.58      4.30 o 
   0   7  14        7.66        9.34      5.00 o 
   1   7  14       11.16       12.02      4.28 o 
   2   7  14       11.89       15.44      4.79 o 
   1   0  15      422.18      429.65      8.18 o 
   2   0  15      710.89      685.34     11.38 o 
   3   0  15        1.67        3.13      3.28 o 
   4   0  15       27.87       27.63      4.99 o 
   5   0  15       47.01       43.81     10.57 o 
   6   0  15       27.70       23.49      6.83 o 
   0   1  15      743.24      765.19     13.10 o 
   1   1  15     1234.71     1276.79      9.98 o 
   2   1  15      173.12      178.58      4.81 o 
   3   1  15      419.21      415.61      8.12 o 
   4   1  15       95.76       92.87      6.21 o 
   5   1  15       50.91       60.02      6.17 o 
   6   1  15       44.96       41.30      5.10 o 
   0   2  15      498.29      508.06     13.49 o 
   1   2  15      163.43      161.23      5.09 o 
   2   2  15      115.35      118.20      4.74 o 
   3   2  15      467.54      477.03     14.39 o 
   4   2  15       61.87       65.28      5.43 o 
   5   2  15      332.64      323.58     10.25 o 
   6   2  15        1.65       -3.38      3.38 o 
   0   3  15     1613.64     1687.63     41.93 o 
   1   3  15      105.72      106.97      4.34 o 
   2   3  15      383.20      388.01      8.53 o 
   3   3  15       93.97       90.10      5.21 o 
   4   3  15       53.02       62.03      5.59 o 
   5   3  15       18.73       16.31      4.24 o 
   0   4  15       69.65       74.35      6.14 o 
   1   4  15       54.69       59.20      4.09 o 
   2   4  15      134.50      134.18      6.04 o 
   3   4  15      109.03      119.60      8.25 o 
   4   4  15       46.52       48.79      5.57 o 
   5   4  15       21.09       18.64      5.57 o 
   0   5  15        2.52        3.33      3.34 o 
   1   5  15        3.10        3.18      2.56 o 
   2   5  15       73.41       72.24      5.33 o 
   3   5  15        6.26        6.44      3.18 o 
   4   5  15       25.59       27.38      4.90 o 
   0   6  15       41.60       33.92      5.49 o 
   1   6  15        4.41        4.09      3.40 o 
   2   6  15        4.66        6.74      3.55 o 
   3   6  15       36.22       48.12      6.11 o 
   0   7  15      101.58      123.09     13.13 o 
   1   7  15       12.81       10.41      4.23 o 
   2   7  15       11.78       10.76      5.13 o 
   0   0  16       31.89       53.21      5.81 o 
   1   0  16      445.39      442.17     10.84 o 
   2   0  16       42.77       48.04      3.74 o 
   3   0  16        9.24        9.67      3.79 o 
   4   0  16      216.03      199.71      9.34 o 
   5   0  16      127.61      119.26      7.64 o 
   6   0  16        4.56       12.40      6.08 o 
   0   1  16      436.38      457.30     10.67 o 
   1   1  16      195.64      202.67      4.82 o 
   2   1  16      175.30      176.82      4.96 o 
   3   1  16      178.87      184.79      6.13 o 
   4   1  16       56.62       55.65      4.57 o 
   5   1  16       55.87       49.50      5.20 o 
   6   1  16        7.21        6.95      3.94 o 
   0   2  16      183.47      201.24      8.07 o 
   1   2  16      214.35      226.89      5.57 o 
   2   2  16       23.85       27.74      2.96 o 
   3   2  16      141.43      143.39      6.52 o 
   4   2  16      172.56      172.47      7.44 o 
   5   2  16        2.99       -1.52      3.16 o 
   6   2  16        1.92        4.32      3.77 o 
   0   3  16      215.82      215.87     10.25 o 
   1   3  16       44.08       48.06      3.59 o 
   2   3  16      221.26      216.43      6.86 o 
   3   3  16       36.65       38.49      4.06 o 
   4   3  16       96.03       97.90      6.65 o 
   5   3  16       26.22       23.54      4.55 o 
   0   4  16       76.53       68.32      6.38 o 
   1   4  16       27.28       28.11      3.83 o 
   2   4  16       44.99       36.84      4.15 o 
   3   4  16       45.97       51.48      4.79 o 
   4   4  16        3.28        3.13      3.64 o 
   5   4  16       51.16       64.69      7.41 o 
   0   5  16        0.06       -1.53      3.24 o 
   1   5  16       60.62       63.45      4.54 o 
   2   5  16       16.43       15.84      3.70 o 
   3   5  16       17.62       15.44      3.73 o 
   4   5  16       89.85       96.69      9.98 o 
   0   6  16       39.61       44.57      5.78 o 
   1   6  16       17.94       15.75      4.44 o 
   2   6  16       29.86       30.33      4.54 o 
   3   6  16       20.22       12.62      4.51 o 
   0   7  16       37.80       41.05      7.09 o 
   1   7  16        7.73       -0.25      3.58 o 
   2   7  16        3.21        0.72      4.86 o 
   1   0  17      111.32      116.71      5.56 o 
   2   0  17        4.22        2.66      3.22 o 
   3   0  17      180.03      172.71      8.51 o 
   4   0  17       74.06       89.67     11.23 o 
   5   0  17       66.40       55.64      6.96 o 
   6   0  17       81.26       78.04     10.86 o 
   0   1  17      204.41      212.79      8.05 o 
   1   1  17       23.49       31.32      2.71 o 
   2   1  17      175.46      181.84      5.50 o 
   3   1  17      246.97      249.14      6.52 o 
   4   1  17      176.94      165.28      6.49 o 
   5   1  17        7.79       12.27      3.72 o 
   6   1  17       16.68       11.89      4.58 o 
   0   2  17     1901.06     1951.30     55.05 o 
   1   2  17       43.31       40.47      3.34 o 
   2   2  17      682.32      680.23      9.97 o 
   3   2  17       32.10       35.75      4.41 o 
   4   2  17      193.25      196.04      7.99 o 
   5   2  17       29.76       21.22      4.24 o 
   0   3  17       17.97       22.01      4.45 o 
   1   3  17      134.55      136.01      5.05 o 
   2   3  17      194.02      195.63      6.83 o 
   3   3  17      405.44      367.25      9.65 o 
   4   3  17       83.14       84.13      7.24 o 
   5   3  17      127.22      117.23      7.73 o 
   0   4  17       57.27       54.08      5.93 o 
   1   4  17       34.92       34.97      4.14 o 
   2   4  17      204.09      197.71      7.14 o 
   3   4  17      219.73      221.97      8.98 o 
   4   4  17       32.04       35.29      5.24 o 
   5   4  17       65.18       74.32      8.69 o 
   0   5  17      101.00       93.10     10.94 o 
   1   5  17      123.01      118.81      6.24 o 
   2   5  17       65.98       76.45      5.61 o 
   3   5  17       64.18       59.77      5.32 o 
   4   5  17       25.65       23.52      5.61 o 
   0   6  17        4.54        4.57      4.52 o 
   1   6  17       45.89       42.75      5.55 o 
   2   6  17       30.68       22.65      4.77 o 
   3   6  17        2.29        2.51      4.14 o 
   0   7  17        7.32       11.86      5.66 o 
   1   7  17       34.84       34.77      5.56 o 
   0   0  18        9.76        7.51      4.02 o 
   1   0  18      201.50      214.48      6.91 o 
   2   0  18        1.27        3.90      3.49 o 
   3   0  18       40.46       40.46      5.51 o 
   4   0  18      183.19      169.76      9.58 o 
   5   0  18       17.25       11.35      5.06 o 
   6   0  18       13.68       22.22      7.06 o 
   0   1  18      331.89      357.45     10.23 o 
   1   1  18       30.29       36.07      3.32 o 
   2   1  18       23.82       27.51      2.99 o 
   3   1  18      139.99      136.88      5.72 o 
   4   1  18       11.74       11.86      3.21 o 
   5   1  18       47.53       44.95      5.28 o 
   0   2  18       35.87       31.97      4.76 o 
   1   2  18      153.08      158.16      5.28 o 
   2   2  18      435.95      426.44     10.35 o 
   3   2  18      124.57      126.48      6.62 o 
   4   2  18       43.27       43.21      5.02 o 
   5   2  18        7.11        0.81      3.42 o 
   0   3  18      847.04      834.66     25.52 o 
   1   3  18      117.21      122.57      4.98 o 
   2   3  18       92.62       89.23      5.42 o 
   3   3  18      388.80      367.70     11.39 o 
   4   3  18       49.82       56.32      5.74 o 
   5   3  18       47.69       49.66      5.88 o 
   0   4  18       90.52       89.16      7.41 o 
   1   4  18       70.10       79.82      5.28 o 
   2   4  18       14.54       17.61      3.63 o 
   3   4  18       55.78       57.81      5.09 o 
   4   4  18       31.21       25.61      4.85 o 
   0   5  18        0.15        0.69      5.87 o 
   1   5  18       32.67       42.00      5.53 o 
   2   5  18       36.39       34.94      4.53 o 
   3   5  18        0.98       -0.50      3.13 o 
   4   5  18       30.56       30.63      6.80 o 
   0   6  18       26.76       28.15      7.78 o 
   1   6  18        4.76        5.07      4.17 o 
   2   6  18       53.79       59.47      6.50 o 
   3   6  18        8.28        0.63      3.99 o 
   0   7  18       92.52       80.43     11.83 o 
   1   7  18       35.06       34.25      5.68 o 
   1   0  19      263.26      252.53      7.55 o 
   2   0  19       65.18       63.02      6.19 o 
   3   0  19        1.34        1.75      3.20 o 
   4   0  19       45.38       42.17      5.29 o 
   5   0  19        1.38        1.56      4.46 o 
   0   1  19      630.10      624.06     13.50 o 
   1   1  19      343.93      318.84      6.36 o 
   2   1  19      240.87      228.16      6.03 o 
   3   1  19      274.10      253.74      7.42 o 
   4   1  19      113.32      124.94      6.41 o 
   5   1  19       39.51       30.88      4.69 o 
   0   2  19      203.21      199.73      9.88 o 
   1   2  19      155.76      159.05      5.76 o 
   2   2  19      214.43      205.87      6.03 o 
   3   2  19      188.01      179.85      7.61 o 
   4   2  19       36.37       34.25      4.72 o 
   5   2  19       32.31       34.35      5.03 o 
   0   3  19        0.63        1.99      3.44 o 
   1   3  19      450.89      447.27      8.37 o 
   2   3  19        0.24        0.59      2.70 o 
   3   3  19      277.87      269.90      9.19 o 
   4   3  19       73.93       57.82      5.74 o 
   5   3  19       14.25       18.03      4.69 o 
   0   4  19      213.71      221.38     13.67 o 
   1   4  19      173.15      155.68      6.56 o 
   2   4  19      489.64      467.94     21.31 o 
   3   4  19        9.81        6.46      3.22 o 
   4   4  19        2.34        1.43      3.63 o 
   0   5  19      281.16      280.43     15.88 o 
   1   5  19       79.14       95.24      7.06 o 
   2   5  19       57.63       58.72      5.37 o 
   3   5  19       92.05       97.59      6.93 o 
   4   5  19       56.22       61.29      7.72 o 
   0   6  19        5.03        6.20      6.41 o 
   1   6  19        2.22        2.03      3.94 o 
   2   6  19        6.40        6.46      4.43 o 
   3   6  19        1.25       -3.77      3.77 o 
   0   0  20       65.97       67.89      7.22 o 
   1   0  20      321.91      308.02      8.44 o 
   2   0  20      671.01      651.36     21.38 o 
   3   0  20        9.83       11.38      4.12 o 
   4   0  20       57.20       61.15      7.83 o 
   5   0  20        7.67       15.31      5.51 o 
   0   1  20       59.46       66.55      6.32 o 
   1   1  20      102.69      112.26      4.59 o 
   2   1  20      162.94      159.34      6.14 o 
   3   1  20      201.11      197.40      6.92 o 
   4   1  20       21.64       25.73      3.85 o 
   5   1  20       34.20       39.68      5.39 o 
   0   2  20       18.29       14.67      4.59 o 
   1   2  20      126.50      131.06      5.54 o 
   2   2  20      186.80      178.20      5.84 o 
   3   2  20      128.46      122.04      6.61 o 
   4   2  20      148.21      155.12      7.78 o 
   5   2  20      120.54      117.11      7.66 o 
   0   3  20      104.32      104.59      7.55 o 
   1   3  20       17.48       17.34      3.62 o 
   2   3  20      161.96      164.06      6.76 o 
   3   3  20       70.96       70.60      6.10 o 
   4   3  20       13.47       16.03      4.40 o 
   5   3  20       80.35      100.13      7.78 o 
   0   4  20      763.89      761.04     71.82 o 
   1   4  20      295.99      302.77      8.67 o 
   2   4  20       89.23       98.59      6.13 o 
   3   4  20       46.05       51.78      5.92 o 
   4   4  20       23.51       18.98      4.83 o 
   0   5  20      399.35      386.73     25.05 o 
   1   5  20      132.89      150.41      8.62 o 
   2   5  20       77.10       82.14      6.04 o 
   3   5  20       10.48        8.91      3.86 o 
   0   6  20        4.52        1.09      6.48 o 
   1   6  20       14.52       11.28      4.52 o 
   2   6  20       13.35       10.78      4.48 o 
   1   0  21       30.18       34.39      4.22 o 
   2   0  21        3.54        3.44      3.88 o 
   3   0  21      192.38      180.95      8.42 o 
   4   0  21       23.01       24.52      4.88 o 
   5   0  21        0.43       -3.89      3.89 o 
   0   1  21        5.31        5.98      3.18 o 
   1   1  21      332.31      313.71      6.72 o 
   2   1  21      141.19      131.11      6.25 o 
   3   1  21      145.69      146.65      6.25 o 
   4   1  21        2.76        1.69      3.35 o 
   5   1  21       47.29       43.56      5.48 o 
   0   2  21      386.24      382.64     12.12 o 
   1   2  21       81.78       94.85      5.23 o 
   2   2  21       21.26       22.58      3.58 o 
   3   2  21      108.23      117.41      6.96 o 
   4   2  21       55.50       48.91      5.40 o 
   5   2  21        5.09        5.48      4.03 o 
   0   3  21       38.33       42.78      6.02 o 
   1   3  21      325.83      328.28      9.50 o 
   2   3  21      508.03      479.79     11.56 o 
   3   3  21       48.60       44.75      5.19 o 
   4   3  21       64.85       75.80      6.62 o 
   0   4  21        3.93        4.29      6.01 o 
   1   4  21       49.91       50.13      4.86 o 
   2   4  21       25.95       30.63      4.41 o 
   3   4  21       77.91       78.49      6.81 o 
   4   4  21        0.48       -0.08      4.40 o 
   0   5  21        5.93       12.79      7.58 o 
   1   5  21      207.88      204.20      9.23 o 
   2   5  21       29.78       29.77      4.63 o 
   3   5  21       11.50        5.60      4.12 o 
   0   6  21       43.00       33.16     10.63 o 
   1   6  21        3.12       -0.74      4.15 o 
   2   6  21        8.97       14.06      4.70 o 
   0   0  22      105.23      102.06      8.72 o 
   1   0  22       19.34       18.48      3.89 o 
   2   0  22      187.91      182.95      9.30 o 
   3   0  22        0.00       -2.45      3.68 o 
   4   0  22       38.60       42.07      5.53 o 
   5   0  22       19.69       15.05      5.14 o 
   0   1  22       11.78       15.54      3.90 o 
   1   1  22       62.63       67.67      4.68 o 
   2   1  22      383.26      375.45      9.69 o 
   3   1  22      249.75      244.14      7.88 o 
   4   1  22       30.93       36.15      5.08 o 
   5   1  22       60.59       53.82      5.87 o 
   0   2  22      868.89      872.20     37.66 o 
   1   2  22       74.68       72.70      4.89 o 
   2   2  22      395.37      388.70     10.46 o 
   3   2  22       20.75       25.20      4.56 o 
   4   2  22       37.82       35.91      5.06 o 
   5   2  22        3.46        0.40      3.79 o 
   0   3  22        2.15        2.20      3.92 o 
   1   3  22      240.78      235.41      9.43 o 
   2   3  22       53.10       56.74      4.97 o 
   3   3  22       24.28       24.56      4.58 o 
   4   3  22       52.60       51.33      5.81 o 
   0   4  22      113.06      123.69     12.39 o 
   1   4  22       63.56       82.21      6.36 o 
   2   4  22       77.34       79.88      5.96 o 
   3   4  22       51.30       49.14      5.90 o 
   4   4  22       39.10       35.07      5.71 o 
   0   5  22       19.81       24.49      8.48 o 
   1   5  22        7.26        1.53      3.84 o 
   2   5  22      100.79      119.23      7.06 o 
   3   5  22        4.37        2.27      4.10 o 
   0   6  22      158.60      148.99     15.78 o 
   1   6  22       58.17       57.68      7.24 o 
   1   0  23       14.23       20.36      4.13 o 
   2   0  23        6.62        8.24      4.56 o 
   3   0  23      341.33      334.53     16.74 o 
   4   0  23       44.62       40.50      5.77 o 
   5   0  23      121.80      148.48     11.08 o 
   0   1  23       26.78       25.50      4.40 o 
   1   1  23      265.35      255.50      7.38 o 
   2   1  23      219.03      220.47      7.95 o 
   3   1  23      183.96      186.25      8.13 o 
   4   1  23       27.43       30.76      4.86 o 
   5   1  23        7.62        7.54      4.07 o 
   0   2  23      256.72      257.83     11.24 o 
   1   2  23       94.26       94.22      6.68 o 
   2   2  23       92.25       92.63      6.56 o 
   3   2  23        8.45        2.37      3.62 o 
   4   2  23       11.13       11.53      4.02 o 
   0   3  23       25.96       24.45      5.26 o 
   1   3  23       66.68       66.78      5.70 o 
   2   3  23      230.55      234.31      8.16 o 
   3   3  23       68.22       74.27      6.46 o 
   4   3  23       63.10       63.27      6.38 o 
   0   4  23        7.52        5.46      6.37 o 
   1   4  23        9.77        8.59      3.89 o 
   2   4  23       30.95       30.62      4.48 o 
   3   4  23       86.85       92.04      7.27 o 
   4   4  23       37.85       31.13      5.73 o 
   0   5  23        4.70        3.14      7.20 o 
   1   5  23        5.33        4.37      4.51 o 
   2   5  23        9.61        7.50      3.72 o 
   3   5  23       17.94       15.98      4.65 o 
   0   6  23       12.41        6.23      7.06 o 
   1   6  23       34.51       35.42      6.93 o 
   0   0  24      209.06      223.77     14.00 o 
   1   0  24       88.04      100.91      8.11 o 
   2   0  24       75.64       84.28      9.46 o 
   3   0  24      413.21      403.86     14.05 o 
   4   0  24       48.75       49.13      8.84 o 
   5   0  24       21.93       31.05      6.63 o 
   0   1  24       34.11       36.62      4.87 o 
   1   1  24      458.61      442.49      8.69 o 
   2   1  24      203.99      203.66      7.89 o 
   3   1  24      108.27      117.77      7.22 o 
   4   1  24        4.86        4.30      3.90 o 
   0   2  24      300.72      298.61     17.83 o 
   1   2  24       29.23       25.08      3.86 o 
   2   2  24       94.57       94.59      7.36 o 
   3   2  24      106.12      115.78      7.48 o 
   4   2  24       21.20       20.63      4.80 o 
   0   3  24       77.11       82.54      7.80 o 
   1   3  24        4.07        2.14      3.47 o 
   2   3  24      201.46      205.20      8.93 o 
   3   3  24       43.47       49.37      5.69 o 
   4   3  24       34.15       23.71      4.73 o 
   0   4  24        3.82       -0.58      6.04 o 
   1   4  24       66.99       61.00      5.84 o 
   2   4  24       49.17       46.64      5.15 o 
   3   4  24        6.86        5.75      4.23 o 
   0   5  24       82.48      108.03     12.95 o 
   1   5  24       11.18       14.32      5.22 o 
   2   5  24       10.16        8.21      3.93 o 
   0   6  24       46.95       45.95     10.02 o 
   1   0  25        2.56        4.70      4.26 o 
   2   0  25      575.86      537.55     21.31 o 
   3   0  25        5.56        0.16      4.26 o 
   4   0  25        0.99       -3.71      5.11 o 
   0   1  25        0.07        3.39      3.58 o 
   1   1  25      142.96      137.65      6.89 o 
   2   1  25      215.85      201.67      7.98 o 
   3   1  25       97.55      111.84      8.27 o 
   4   1  25       15.74        7.66      4.15 o 
   0   2  25       49.91       46.75      6.48 o 
   1   2  25       21.58       23.57      3.79 o 
   2   2  25       66.98       71.04      6.78 o 
   3   2  25       99.98       99.58      7.21 o 
   4   2  25       57.89       61.35      6.46 o 
   0   3  25       23.84       17.24      5.42 o 
   1   3  25       14.02       14.49      4.02 o 
   2   3  25       15.85       19.15      5.06 o 
   3   3  25      204.73      201.27      9.03 o 
   4   3  25       23.92       21.23      4.94 o 
   0   4  25        0.47        4.91      6.67 o 
   1   4  25        5.45        0.71      3.59 o 
   2   4  25       32.39       28.00      5.17 o 
   3   4  25       17.78       22.75      5.10 o 
   0   5  25        0.82        0.56      6.82 o 
   1   5  25       27.01       22.71      5.81 o 
   2   5  25       24.25       21.96      5.33 o 
   0   0  26      761.55      738.66     20.51 o 
   1   0  26        0.78        1.20      4.25 o 
   2   0  26        0.39        1.86      4.42 o 
   3   0  26        0.00       -3.25      4.06 o 
   4   0  26       36.68       33.72      8.33 o 
   0   1  26       64.29       84.41      6.64 o 
   1   1  26       84.25       85.94      5.60 o 
   2   1  26       39.84       38.36      4.54 o 
   3   1  26       20.44       13.99      4.91 o 
   4   1  26        0.70       -1.41      3.13 o 
   0   2  26      122.91      134.61      9.34 o 
   1   2  26       48.16       43.66      4.79 o 
   2   2  26       31.08       39.03      5.80 o 
   3   2  26       26.26       24.55      4.87 o 
   4   2  26        5.57        4.72      4.12 o 
   0   3  26       87.40       83.45     12.16 o 
   1   3  26        3.67        0.45      3.49 o 
   2   3  26       23.87       20.56      5.37 o 
   3   3  26       35.70       42.50      5.88 o 
   0   4  26       34.63       36.94      8.84 o 
   1   4  26       59.92       56.56      7.09 o 
   2   4  26       28.64       34.69      6.08 o 
   3   4  26       22.10       24.97      5.47 o 
   0   5  26       11.07       20.75      8.38 o 
   1   5  26        9.61        6.82      5.15 o 
   1   0  27       20.19       25.36      5.63 o 
   2   0  27      134.71      130.75      9.11 o 
   3   0  27        0.63       -3.66      4.42 o 
   4   0  27        0.01       -2.70      5.25 o 
   0   1  27       79.06       77.99      6.64 o 
   1   1  27       10.53        6.41      3.32 o 
   2   1  27       16.78       18.91      3.98 o 
   3   1  27      171.76      173.48      8.35 o 
   4   1  27        7.39        8.04      4.05 o 
   0   2  27        8.68        4.97      5.03 o 
   1   2  27       20.76       18.55      4.12 o 
   2   2  27      147.95      136.12      8.65 o 
   3   2  27       26.44       30.19      5.87 o 
   4   2  27       43.86       50.08      6.14 o 
   0   3  27        0.40       -1.87      4.22 o 
   1   3  27       42.34       48.57      5.69 o 
   2   3  27       35.05       27.74      5.77 o 
   3   3  27        7.22        3.03      4.17 o 
   0   4  27        0.10       -5.76      5.76 o 
   1   4  27       10.29       12.55      4.99 o 
   2   4  27       26.57       27.67      5.93 o 
   0   5  27        0.57       -0.45      6.71 o 
   1   5  27        7.46        1.74      5.19 o 
   0   0  28       90.95       91.05     10.94 o 
   1   0  28        6.03       -4.30      4.30 o 
   2   0  28        1.09       -0.04      4.55 o 
   3   0  28        0.22       -2.79      4.27 o 
   4   0  28       36.66       30.06      8.29 o 
   0   1  28       66.64       62.76      7.65 o 
   1   1  28        6.66        6.44      3.41 o 
   2   1  28        2.33        4.61      3.27 o 
   3   1  28       22.10       23.17      4.89 o 
   4   1  28       30.50       39.32      5.82 o 
   0   2  28      152.64      135.51      9.78 o 
   1   2  28       40.75       31.63      4.86 o 
   2   2  28       33.74       39.58      6.11 o 
   3   2  28        1.38       -2.48      4.27 o 
   0   3  28       38.51       30.91      8.30 o 
   1   3  28       39.68       49.03      5.90 o 
   2   3  28       12.18       14.56      4.91 o 
   3   3  28       25.42       30.78      6.09 o 
   0   4  28        0.25       -4.82     11.54 o 
   1   4  28       10.39        6.90      5.18 o 
   2   4  28        0.58       -0.96      4.50 o 
   1   0  29       42.94       46.66      7.08 o 
   2   0  29       37.76       38.18      6.64 o 
   3   0  29       17.79       16.30      5.82 o 
   0   1  29       16.18       18.03      6.00 o 
   1   1  29       60.88       67.30      5.57 o 
   2   1  29        9.46       12.00      3.85 o 
   3   1  29        5.30        3.38      3.84 o 
   0   2  29        1.30        1.60      4.55 o 
   1   2  29       61.85       63.18      6.89 o 
   2   2  29        3.31        8.79      5.02 o 
   3   2  29       23.79       24.09      5.68 o 
   0   3  29        0.92       -5.47      7.12 o 
   1   3  29       11.74       11.00      4.92 o 
   2   3  29       13.05        9.85      5.05 o 
   0   4  29       15.88       25.69      9.09 o 
   1   4  29       30.08       31.88      6.31 o 
   0   0  30       75.27       67.10     14.38 o 
   1   0  30       32.78       24.53      6.13 o 
   2   0  30        0.81        3.90      4.92 o 
   3   0  30        3.99       -0.77      4.87 o 
   0   1  30       57.58       65.44      8.11 o 
   1   1  30        8.53       10.19      3.76 o 
   2   1  30        0.54       -3.15      3.67 o 
   3   1  30        3.41        0.87      3.80 o 
   0   2  30       21.24       20.43      5.98 o 
   1   2  30       18.57       24.93      4.77 o 
   2   2  30       16.51       18.39      5.44 o 
   3   2  30       18.83       23.10      5.80 o 
   0   3  30       11.46       11.49      7.65 o 
   1   3  30       19.30       18.89      5.73 o 
   2   3  30        8.43        6.82      6.73 o 
   0   4  30      180.29      189.84     16.32 o 
   1   0  31        0.09        4.12      5.06 o 
   2   0  31       28.63       25.23      7.94 o 
   3   0  31        3.56       -5.07      5.96 o 
   0   1  31        1.07       -0.61      5.92 o 
   1   1  31       28.11       33.81      4.73 o 
   2   1  31       24.74       24.61      4.97 o 
   3   1  31       13.07       14.80      5.27 o 
   0   2  31        6.61        2.03      4.91 o 
   1   2  31       12.58       18.80      5.53 o 
   2   2  31        8.09        8.55      4.28 o 
   0   3  31        2.65        6.18      7.02 o 
   1   3  31        4.15        4.64      4.69 o 
   0   0  32       14.73       29.58     11.30 o 
   1   0  32       16.07       19.64      6.31 o 
   2   0  32        0.38       -0.72      4.89 o 
   0   1  32        2.36        3.14      5.95 o 
   1   1  32        6.01        6.20      3.79 o 
   2   1  32        8.01        1.19      3.97 o 
   0   2  32       26.41       24.10      7.92 o 
   1   2  32       17.01       35.01      7.10 o 
   2   2  32        3.80        4.11      4.27 o 
   0   3  32       46.59       53.04     10.65 o 
   1   0  33        0.51       -3.87      4.98 o 
   2   0  33        0.01       -3.59      5.15 o 
   0   1  33        4.13        3.92      6.31 o 
   1   1  33        1.52        2.55      4.03 o 
   0   2  33        0.26        6.83      6.71 o 
   1   2  33        9.20        9.32      5.54 o 
   0   0  34       22.83       20.01     11.40 o 
   1   0  34        0.39       -0.57      7.41 o 
   0   1  34        6.45       20.10      7.92 o 
                                                 
